# Supplementary material for: Assessing Omega-3 Therapy and Its Cardiovascular Benefits: What About Icosapent Ethyl? A Systematic Review and Meta-Analysis
Source: Pharmaceuticals (Basel). 2025 Apr 20;18(4):601. doi: 10.3390/ph18040601 (PMC12030327; doi:10.3390/ph18040601)
Supplement: Supplementary file 1 [file pharmaceuticals-18-00601-s001.zip]

Archive with 1 entries (1 files):
- pharmaceuticals-3573902-supplementary.pdf
